# Supplementary material for: Reference Gene Selection for RT-qPCR Normalization in Toxoplasma gondii Exposed to Broxaldine
Source: Int J Mol Sci. 2024 Oct 23;25(21):11403. doi: 10.3390/ijms252111403 (PMC11546418; doi:10.3390/ijms252111403)
Supplement: Supplementary file 1 [file ijms-25-11403-s001.zip]

Archive with 1 entries (1 files):
- ijms-3230564-supplementary.pdf
